# Supplementary material for: A Systematic Review of the Bibliometrics and Methodological Research Used on Studies Focused on School Neighborhood Built Environment and the Physical Health of Children and Adolescents
Source: Children (Basel). 2025 Jul 17;12(7):943. doi: 10.3390/children12070943 (PMC12293611; doi:10.3390/children12070943)
Supplement: Supplementary file 1 [file children-12-00943-s001.zip › Supplementary S2.xlsx]

## Sheet: DATA
Publication Year	Author	Title	Journal Title	Continent	Country	Year (sample)	Sample size	Percentage of girls	School sample	Setting	School system	Participant's age (if not average)	Study design	Physical health variables	Physical health Instrument	SNBE Variables	SNBE Instrument	street network distance to school (meters)	Gender stratification*
2013	Aarts, M. J.; Mathijssen, J. J. P.; van Oers, J. A. M.; Schuit, A. J.	Associations Between Environmental Characteristics and Active Commuting to School Among Children: a Cross-sectional Study	International Journal of Behavioral Medicine	Europe	Netherlands	2007-2008	5963	0.49469999999999997	42	urban	not reported	4-12 years	cross-sectional	BMI, overweight,obesity,mode of transport	self-reported	traffic safety , bicycle shed	self/parents/school reported	surrounding	no
2019	Asirvatham, J.; Thomsen, M. R.; Nayga, R. M.; Goudie, A.	Do fast food restaurants surrounding schools affect childhood obesity?	Economics & Human Biology	North America	USA	2004-2007	979119	0.48599999999999999	not reported	urban, rural	public	5-18 years (elementary to high school )*	case-control	BMI	objective (healh' staff)	fast food restaurants, pizzerias ,sandwich places	GIS (ArcGis)	536.3 to 1609	no
2013	Buck, C.; Bornhorst, C.; Pohlabeln, H.; Huybrechts, I.; Pala, V.; Reisch, L.; Pigeot, I.; Idefics I. Family Consortia	Clustering of unhealthy food around German schools and its influence on dietary behavior in school children: a pilot study	International Journal of Behavioral Nutrition and Physical Activity	Europe	Germany	2007-2008	384	0.495	14	urban	not reported	6-9 years	cross-sectional	BMI, obesity, overweight	self-reported (IDEFICS , SACINA)	food retail	GIS (ArcGis)	1500	no
2021	Burford, K.; Ganzar, L. A.; Lanza, K.; Kohl, H. W.; Hoelscher, D. M.	School-Level Economic Disparities in Police-Reported Crimes and Active Commuting to School	International Journal of Environmental Research and Public Health	North America	USA	2018-2019	not reported	not reported	63	urban	public	students	cross-sectional	ACS	self-reported	connectivity, population density	GIS (ArcGis)	3218.68	no
2015	Burgoine, T.; Jones, A. P.; Brouwer, R. J. N.; Neelon, S. E. B.	Associations between BMI and home, school and route environmental exposures estimated using GPS and GIS: do we see evidence of selective daily mobility bias in children?	International Journal of Health Geographics	North America	USA	2011	94	0.48899999999999999	9	rural	not reported	5-11 years	cross-sectional	BMI, mode of transport	self reported, objective (stadiometer, scale)	food outlets, take away food outlets, pa facilities_x000D_ , green space, density of fatal road traffic accidents, proportion of major roads, effective walkable area/route length ratio, connected node ratio,herfindahl-hirschman _x000D_ _x000D_ _x000D_	GPS , GIS (ArcGis)	800	no
2020	Campos-Sánchez, Francisco Sergio; Abarca-Álvarez, Francisco Javier; Molina-García, Javier; Chillón, Palma	A GIS-Based Method for Analysing the Association Between School-Built Environment and Home-School Route Measures with Active Commuting to School in Urban Children and Adolescents	International Journal of Environmental Research and Public Health	Europe	Spain	2012	2968	0.4919	24	urban	not reported	7-18 years	cross-sectional	ACS	self reported	pedestrian route directness, density of residents,intersections, land use mixed _x000D_	GIS (QGIS)	1250,1350	no
2014	Carlson, Jordan A.; Sallis, James F.; Kerr, Jacqueline; Conway, Terry L.; Cain, Kelli; Frank, Lawrence D.; Saelens, Brian E.	Built environment characteristics and parent active transportation are associated with active travel to school in youth age 12-15	BRITISH JOURNAL OF SPORTS MEDICINE	North America	USA	2009-2011	294	not reported	not reported	not reported	not reported	12-15 years	observational	ACS	self-reported	residential density, street connectivity, retail floor area ratio, land use mixed, cul-de-sac density, number parks	GIS (unspecified)	1000	no
2011	Chiang, Po-Huang; Wahlqvist, Mark L.; Lee, Meei-Shyuan; Huang, Lin-Yuan; Chen, Hui-Hsin; Huang, Susana Tzy-Ying	Fast-food outlets and walkability in school neighbourhoods predict fatness in boys and height in girls: a Taiwanese population study	PUBLIC HEALTH NUTRITION	Asia	Taiwan	2001-2002	2283	0.47899999999999998	104	not reported	not reported	6-13 years	cross-sectional	BMI, height, weight, waist circumference, triceps skinfold thickness	self-reported (NAHSIT) , objective	fast food store, convenience store	Geo Gadget, GIS (ArcGis)	500	yes
2017	Chiang, Po-Huang; Huang, Lin-Yuan; Lee, Meei-Shyuan; Tsou, Hui-Chen; Wahlqvist, Mark L.	Fitness and food environments around junior high schools in Taiwan and their association with body composition: Gender differences for recreational, reading, food and beverage exposures	PLOS ONE	Asia	Taiwan	2010-2011	1458	0.48	30	not reported	not reported	11-16 years	cross-sectional	BMI, height, weight, waist circumference, triceps skinfold thickness, mid arm muscle circumference	self-reported (NAHSIT) , objective	convenience store, fast food store, beverage store, pa facilities (fitness centers, gymnasia and sports stadiums, activity centers,) parks, sedentary activities (book and magazine rental store, internet cafes)	Geo Gadget, GIS (ArcGis)	1000	yes
2017	Cutumisu, N.; Traore, I.; Paquette, M. C.; Cazale, L.; Camirand, H.; Lalonde, B.; Robitaille, E.	Association between junk food consumption and fast-food outlet access near school among Quebec secondary-school children: findings from the Quebec Health Survey of High School Students (QHSHSS) 2010-11	Public Health Nutrition	North America	Canada	not reported	26655	0.48799999999999999	374	urban	public	13-14 years	cross-sectional	junk food intake	self-reported	fast food outlets	GIS (ArcGis)	750	no
2011	Dalton, Madeline A.; Longacre, Meghan R.; Drake, Keith M.; Gibson, Lucinda; Adachi-Mejia, Anna M.; Swain, Karin; Xie, Haiyi; Owens, Peter M.	Built Environment Predictors of Active Travel to School Among Rural Adolescents	American Journal of Preventive Medicine	North America	USA	2007-2008	1552	0.504	43	rural	public	12-17 years	cross-sectional	ACS, ACS frequency	self-reported	residential housing density	TransCAD , GIS (ArcGIS)	4828.03	no
2020	Egli, V.; Hobbs, M.; Carlson, J.; Donnellan, N.; Mackay, L.; Exeter, D.; Villanueva, K.; Zinn, C.; Smith, M.	Deprivation matters: understanding associations between neighbourhood deprivation, unhealthy food outlets, unhealthy dietary behaviours and child body size using structural equation modelling	Journal of Epidemiology and Community Health	Oceania	New Zealand	2015-2016	1029	0.50900000000000001	19	urban	not reported	8-13 years	cross-sectional	waist-to-height ratio,unhealthy snack intake, unhealthy drink intake,	self-reported , objective (tape, stadiometer)	unhealthy food outlets	GIS (ArcGis)	800	no
2022	Fernandez-Barres, S.; Robinson, O.; Fossati, S.; Marquez, S.; Basagana, X.; de Bont, J.; de Castro, M.; Donaire-Gonzalez, D.; Maitre, L.; Nieuwenhuijsen, M.; Romaguera, D.; Urquiza, J.; Chatzi, L.; Iakovides, M.; Vafeiadi, M.; Grazuleviciene, R.; Dedele, A.; Andrusaityte, S.; Aasvang, G. M.; Evandt, J.; Krog, N. H.; Lepeule, J.; Heude, B.; Wright, J.; McEachan, R. R. C.; Sassi, F.; Vinels, P.; Vr…	Urban environment and health behaviours in children from six European countries	Environment International	International	International (England, France, Spain, Lithuania, Norway, Greece)	2013-2016	1581	0.46100000000000002	not reported	urban	not reported	6-11 years	cross-sectional	MVPA, ACS, outside PA, sedentary time	self/parent reported	normalized difference vegetation [ndvi], green distance, green space, inverse distance to nearest road, connectivity, accessibility	GIS (QGIS)	100, 300, nearest	no
2017	Fitzpatrick, C.; Datta, G. D.; Henderson, M.; Gray-Donald, K.; Kestens, Y.; Barnett, T. A.	School food environments associated with adiposity in Canadian children	INTERNATIONAL JOURNAL OF OBESITY	North America	Canada	2005-2011	431	0.46	246	urban	not reported	8-10 years (pre) 10-12 years (post)	longitudinal	BMI, body fast, central adiposity	objective (accelerometer,densitometer)	fast food restaurants	GIS (unspecified)	750	no
2012	Forsyth, A.; Wall, M.; Larson, N.; Story, M.; Neumark-Sztainer, D.	Do adolescents who live or go to school near fast-food restaurants eat more frequently from fast-food restaurants?	Health & Place	North America	USA	2009-2010	2724	0.53400000000000003	20		public	mean 14,5 years	cross-sectional	total fast food intake [meals/week]	self-reported (EAT)	fast food restaurants	GIS (ArcGis)	150,800,1600,3000	yes
2021	Gerards, Smpl; Van Kann, D. H. H.; Kremers, S. P. J.; Jansen, M. W. J.; Gubbels, J. S.	Do parenting practices moderate the association between the physical neighbourhood environment and changes in children's time spent at various physical activity levels? An exploratory longitudinal study	BMC Public Health	Europe	Netherlands	2012-2014	240	0.44800000000000001	10	not reported	not reported	8-12 years	longitudinal	sedentary behaviour time, light PA , MVPA [moderate-to-vigorous PA]	objective (accelerometer) , parent-reported	sports facilities, playgrounds, walkability, cyclability	audit (SPACE)	800	no
2016	Graziose, Matthew M.; Gray, Heewon Lee; Quinn, James; Rundle, Andrew G.; Contento, Isobel R.; Koch, Pamela A.	Association Between the Built Environment in School Neighborhoods With Physical Activity Among New York City Children, 2012	Preventing Chronic Disease	Asia	Turkey	2012-2013	952	0.50839999999999996	20	not reported	not reported	10-11 years (grade 5)*	cross-sectional	BMI, PA frecuency, PA light frequency, PA medium frequency, PA heavy frequency, PA duration, PA habit strength	self-reported (FHC-Q), objective (stadiometer, scale)	park access, public transportation density, walkability, total crime	GIS (ArcGis)	not reported	yes
2012	He, M. Z.; Tucker, P.; Irwin, J. D.; Gilliland, J.; Larsen, K.; Hess, P.	Obesogenic neighbourhoods: the impact of neighbourhood restaurants and convenience stores on adolescents' food consumption behaviours	Public Health Nutrition	North America	Canada	2006-2007	810	0.52	21	urban	public	11-14 years	cross-sectional	Healthy Eating Index [HEI]	self-reported (FFQ)	nearest fast food outlets, nearest convenience store, fast food outlets,	GIS (ArcGis)	1000, shorter distance	no
2012	Heroux, M.; Iannotti, R. J.; Currie, D.; Pickett, W.; Janssen, I.	The food retail environment in school neighborhoods and its relation to lunchtime eating behaviors in youth from three countries	Health & Place	International	International (Canada, Scotland, USA)	2009-2010	20778 (Canada 15532, Scotland 4792, 454 USA)	Canada (50.8%), Scotland (50.8%), USA (48.2%)	687 (Canada 320, Scotland 178, USA 189)	not reported	not reported	13-15 years	cross-sectional	overweight, obesity, unhealthy intake [eating lunch at a snack bar, fast food restaurant, or café]	self-reported	food retail, density of convenience store, chain fast food restaurants, chain cafes	yellow Pages search engine	1000	no
2012	Hobin, E. P.; Leatherdale, S. T.; Manske, S.; Dubin, J. A.; Elliott, S.; Veugelers, P.	A multilevel examination of gender differences in the association between features of the school environment and physical activity among a sample of grades 9 to 12 students in Ontario, Canada	BMC Public Health	North America	Canada	2005-2006	21754	0.496	76	not reported	not reported	14-18 years (9-12 grade)*	cross-sectional	BMI, mode of transport, PA time	self reported (SHAPES)	fast food outlets, recreational facilities, shopping malls, parks, street connectivity, land-use mix density, residential density, walkability	GIS (unspecified)	1000	yes
2016	Hyung Jin Kim; Chanam Lee	Does a More Centrally Located School Promote Walking to School? Spatial Centrality in School-Neighborhood Settings	Journal of Physical Activity & Health	North America	USA	2009-2012	11721	not reported	71	urban, rural	public	9-10 years (grade 4)*	cross-sectional	ACS	self-reported	frontage street conditions, closeness centrality	audit (TCOPPE), GIS (ArcView)	frontage street, other	no
2019	Ikeda, E.; Hinckson, E.; Witten, K.; Smith, M.	Assessment of direct and indirect associations between children active school travel and environmental, household and child factors using structural equation modelling	International Journal of Behavioral Nutrition and Physical Activity	Oceania	New Zealand	2015-2016	1102	not reported	19	urban	not reported	8-13 years	cross-sectional	ACS, passive travel,PA	self reported (CATI), mapping survey (softGIS) , objective (accelerometer)	traffic safety	self reported(CATI)	audit	no
2020	Ikeda, E.; Mavoa, S.; Cavadino, A.; Carroll, P.; Hinckson, E.; Witten, K.; Smith, M.	Keeping kids safe for active travel to school: A mixed method examination of school policies and practices and children's school travel behaviour	Travel Behaviour and Society	Oceania	New Zealand	2015-2016	1085	0.51	19	urban, rural	public	5-11 years	cross-sectional	walk, wheel [cycling/scootering/skateboarding )], public transport	self-reported	bussy traffic, parked cars, walkability, cycle lane, traffic lights, accessibility	GIS (ArcGis) , self-reported	800	no
2015	Janssen, Ian; King, Nathan	Walkable school neighborhoods are not playable neighborhoods	Health & Place	North America	Canada	2009-2010	3912	0.53300000000000003	163	not reported	not reported	11-15 years	cross-sectional	ACS, >4 h/wk outside PA, >60' daily MVPA	self-reported (HBSC)	walkability	GIS (ArcGis)	1000	no
2019	Jia, Peng; Xue, Hong; Cheng, Xi; Wang, Youfa	Effects of school neighborhood food environments on childhood obesity at multiple scales: a longitudinal kindergarten cohort study in the USA	BMC MEDICINE	North America	USA	1998-2007	7530	0.498	1200	urban, rural	not reported	5-14 years (From kindergarden to 8th grade)*	longitudinal	BMI, overweight,obesity	objective (scale, stadiometer)	supermarket, convenience store, full-service restaurants, fast food restaurants/stand, retail bakery, dairy product store, health/dietetic food store, candy/nut/confectionery store, fruit/vegetable market, meat/fish market, beverage store	GIS (ArcGis)	800	yes
2013	Leatherdale, S. T.	A cross-sectional examination of school characteristics associated with overweight and obesity among grade 1 to 4 students	BMC Public Health	North America	Canada	2007-2008	2326	0.49	30	not reported	not reported	6-9 years	cross-sectional	obesity, overweight, normal weight	self reported (PLAY-On)	recreational facilities, variety stores, fast food restaurants, bakeries/donuts shops, grocery stores	objective (ArcView, EPOI data resource)	1000	no
2016	Lee, Rebecca E.; Soltero, Erica G.; Jáuregui, Alejandra; Mama, Scherezade K.; Barquera, Simón; Jauregui, Edtna; Lopez y Taylor, Juan; Ortiz-Hernández, Luis; Lévesque, Lucie	Disentangling Associations of Neighborhood Street Scale Elements With Physical Activity in Mexican School Children	Environment and Behavior	Central America	Mexico	2012	1242	0.52600000000000002	26	urban	public	6-11 years	cross-sectional	days of outdoor play, sports and other organized PA [SOPA]	self-reported (SPAN)	walkability, sidewalks, speed limits, traffic control devices, cleanliness, path obstructions, path condition, low volume roads, recreational facilities, amenities, traffic lanes	audit (PEDS), GIS (ArcGis)	800	no
2020	Lee, S.; Lee, C.; Nam, J. W.; Abbey-Lambertz, M.; Mendoza, J. A.	School walkability index: Application of environmental audit tool and GIS	Journal of Transport & Health	North America	USA	2014-2016	315	0.48199999999999998	18	urban	public	8-11 years	cross-sectional	MVPA, ACS	objective (accelerometer)	walkability [audit-based school], walkability [gis-based]	audit (Childhood Obesity Prevention Policy Evaluation school environmental audit tool T-COPPE ), GIS (ArcGis)	400, 2000	no
2011	Li, M.; Dibley, M. J.; Yan, H.	School environment factors were associated with BMI among adolescents in Xi'an City, China	BMC Public Health	Asia	China	2004	1792	0.498	30	urban	not reported	11-17 years	cross-sectional	BMI	parent-reported, objective (tape, scale)	fast food outlets, fast food outlets number	school doctors-reported	surrounding	no
2012	Mantjes, J. A.; Jones, A. P.; Corder, K.; Jones, N. R.; Harrison, F.; Griffin, S. J.; van Sluijs, E. M. F.	School related factors and 1yr change in physical activity amongst 9-11 year old English schoolchildren	International Journal of Behavioral Nutrition and Physical Activity	Europe	United Kingdom (England)	2005-2006	839	0.58399999999999996	89	urban	not reported	9-11 years	cross-sectional	sedentary, moderate PA, vigorous PA	self-reported, objective (accelerometer, scale)	heavy traffic, pathways, safe crossing, roads presence of major roads, safe streets, pa facilities,accessible land, traffic accidents per km of road, verge per m of road, walkable area ratio, connected node ratio,herfindahl-hirschman index [hhi]	audit, GIS (ArcGis)	800	no
2010	McConnell, R.; Islam, T.; Shankardass, K.; Jerrett, M.; Lurmann, F.; Gilliland, F.; Gauderman, J.; Avol, E.; Kunzli, N.; Yao, L.; Peters, J.; Berhane, K.	Childhood Incident Asthma and Traffic-Related Air Pollution at Home and School	Environmental Health Perspectives	North America	USA	2002-2003	2497	0.52	45	not reported	not reported	5-7 years	cross-sectional	asthma	self-reported (CHS)	traffic pollution (nearest major road)	not clear	150	no
2017	Molina-García, Javier; Queralt, Ana	Neighborhood Built Environment and Socioeconomic Status in Relation to Active Commuting to School in Children	Journal of Physical Activity & Health	Europe	Spain	2015	310	0.49	7	urban	not reported	10-12 years	cross-sectional	ACS	self-reported	walkability	GIS (ArcGis)	100	no
2020	Molina-García, Javier; Campos, Sergio; García-Massó, Xavier; Herrador-Colmenero, Manuel; Gálvez-Fernández, Patricia; Molina-Soberanes, Daniel; Queralt, Ana; Chillón, Palma	Different neighborhood walkability indexes for active commuting to school	International Journal of Behavioral Nutrition and Physical Activity	Europe	Spain	2012	4593	0.49270000000000003	39	urban, rural	not reported	7-18 years	cross-sectional	ACS	self-reported	intersection density, nº four-way intersections, residential density, land use mixed, distance to school, nº traffic lanes, nº crossing, parking street buffer, traffic calming, positive streetscape characteristics, aesthetics & social characteristics, crossing quality	audit (MAPS), GIS (QGIS)	1250 (urban children), 1350 (urban adolescents), 675(rural children) , 1550 (rural adolescents),school block	no
2010	Nichol, Marianne; Janssen, Ian; Pickett, William	Associations Between Neighborhood Safety, Availability of Recreational Facilities, and Adolescent Physical Activity Among Canadian Youth	Journal of Physical Activity & Health	North America	Canada	2005-2006	9114	0.47399999999999998	182	not reported	public	11-16 years (6-10 grade)*	cross-sectional	outside PA	self-reported (HBSC)	parks, recreational facilities	GIS (ArcGis) , self-reported	5000	no
2021	Oishi, K.; Aoki, T.; Harada, T.; Tanaka, C.; Tanaka, S.; Tanaka, H.; Fukuda, K.; Kamikawa, Y.; Tsuji, N.; Komura, K.; Kokudo, S.; Morita, N.; Suzuki, K.; Watanabe, M.; Kasanami, R.; Hara, T.; Miyazaki, R.; Abe, T.; Yamatsu, K.; Kume, D.; Asai, H.; Yamamoto, N.; Tsuji, T.; Ishii, K.	Association of Neighborhood Food Environment and Physical Activity Environment With Obesity: A Large-Scale Cross-Sectional Study of Fifth- to Ninth-Grade Children in Japan	Inquiry-the Journal of Health Care Organization Provision and Financing	Asia	Japan	2018-2019	7277	0.47949999999999998	48	urban, rural	public, private	11-15 years	cross-sectional	obesity	self-reported	density of convenience store, fast food store, casual restaurants, supermarket and department stores, parks, sports facilities, train stations, intersections	GIS (ArcGis)	school district	no
2014	Oluyomi, A. O.; Lee, C.; Nehme, E.; Dowdy, D.; Ory, M. G.; Hoelscher, D. M.	Parental safety concerns and active school commute: correlates across multiple domains in the home-to-school journey	International Journal of Behavioral Nutrition and Physical Activity	North America	USA	2009	830	0.504	81	urban, rural	not reported	9-10 years (grade 4)*	cross-sectional	walk	parent-reported (T-COPPE)	traffic safety (availability and quality of sidewalks, availability and quality of bike lanes/paths and bike racks, trees, safe crossing), personal safety (attractive buildings or natural things to see, abandoned houses or vacant lots, well-maintained homes/apartments, gardens)	parent-reported	surrounding	no
2020	Özbil, Ayşe; Yeşiltepe, Demet; Argın, Görsev	Home and school environmental correlates of childhood BMI	Journal of Transport & Health	Asia	Turkey	not reported	1784	0.498	20	urban	not reported	12-16 years	cross-sectional	BMI	self-/parent reported, objective (stadiometer, scale)	land use, street network (connectivity,closeness centrality, betweenness centrality), pedestrian environment (sidewalk width, trees, crossing)	GIS (ArcGis)	800	no
2013	Panter, J.; Corder, K.; Griffin, S. J.; Jones, A. P.; van Sluijs, E. M. F.	Individual, socio-cultural and environmental predictors of uptake and maintenance of active commuting in children: longitudinal results from the SPEEDY study	International Journal of Behavioral Nutrition and Physical Activity	Europe	United Kingdom (England)	2007-2008	912	0.59099999999999997	92	urban, rural	not reported	9-11 years	longitudinal	ACS, remaining ACS	self/parent reported (SPEEDY) , objective (not clear)	cycling provision	audit	surrounding	no
2020	Rahman, M. L.; Pocock, T.; Moore, A.; Mandic, S.	Active Transport to School and School Neighbourhood Built Environment across Urbanisation Settings in Otago, New Zealand	International Journal of Environmental Research and Public Health	Oceania	New Zealand	2014-2015-2018	1260	not reported	23	urban, rural	not reported	13-18 years	cross-sectional	ACS	self reported (BEATS)	intersection density, residential density, walkability , land use mixed, ACS safety concerns, traffic volume	GIS (ArcGIS)	500,1000,4000 (self-report)	no
2013	Richmond, T. K.; Spadano-Gasbarro, J. L.; Walls, C. E.; Austin, S. B.; Greaney, M. L.; Wang, M. L.; Mezegebu, S.; Peterson, K. E.	Middle school food environments and racial/ethnic differences in sugar-sweetened beverage consumption: Findings from the Healthy Choices study	Preventive Medicine	North America	USA	2005-2008	18281	0.50800000000000001	47	not reported	public	11-14 years (6-8 grade)*	cross-sectional	sugar sweetened beverage intake	self-reported (Healthy Choices)	fast food outlets	GIS (ArcGis)	400, 1500	no
2021	Rocha, L. L.; Pessoa, M. C.; Gratao, L. H. A.; do Carmo, A. S.; Cordeiro, N. G.; Cunha, C. D.; de Oliveira, Trpr; Mendes, L. L.	Characteristics of the School Food Environment Affect the Consumption of Sugar-Sweetened Beverages Among Adolescents	Frontiers in Nutrition	South America	Brazil	2013-2014	71475	50.2% (public) and 47.91% (private)	1247	urban	public, private	12-17 years	cross-sectional	sugar sweetened beverage intake	self-reported	vendors	audit	100	no
2021	Rothman, Linda; Hagel, Brent; Howard, Andrew; Cloutier, Marie Soleil; Macpherson, Alison; Aguirre, Alberto Nettel; McCormack, Gavin R.; Fuselli, Pamela; Buliung, Ron; HubkaRao, Tate; Ling, Rebecca; Zanotto, Moreno; Rancourt, Mathieu; Winters, Meghan	Active school transportation and the built environment across Canadian cities: Findings from the child active transportation safety and the environment (CHASE) study	Preventive Medicine	North America	Canada	2018-2019	118000	not reported	552	urban	public	12-13 years (grade 7)*	cross-sectional	ACS	audit	multi-dwelling, housing built prior to 1960,_x000D_ park land,residential land use_x000D_ walk score, sidewalks both sides,cycling infrastructure, traffic calming, designated car drop-off, car parking lot, adjacent school,intersection density, traffic signal density _x000D_ local road	audit , Unspecified (census , centreline data)	1000, surrounding	no
2012	Sanchez, Brisa N.; Sanchez-Vaznaugh, Emma V.; Uscilka, Ali; Baek, Jonggyu; Zhang, Lindy	Differential Associations Between the Food Environment Near Schools and Childhood Overweight Across Race/Ethnicity, Gender, and Grade	AMERICAN JOURNAL OF EPIDEMIOLOGY	North America	USA	2007	926018	0.48799999999999999	6362	not reported	public	10-15 years	cross-sectional	BMI , overweight, obesity, physical fitness	self-reported (Fitnessgram)	food restaurants, convenience store	GIS (unspecified)	804.67	no
2009	Seliske, L. M.; Pickett, W.; Boyce, W. F.; Janssen, I.	Association between the food retail environment surrounding schools and overweight in Canadian youth	Public Health Nutrition	North America	Canada	2005-2006	9672	0.51500000000000001	178	urban, rural	public	11-16 years	cross-sectional	PA, overweight	self-reported (HBSC)	food retail (restaurants, fast food restaurants, sub/sandwich retailers, doughnut/coffee store, convenience store, grocery stores)	Unspecified (unspecified)	1000,5000	no
2012	Seliske, L.; Pickett, W.; Rosu, A.; Janssen, I.	Identification of the Appropriate Boundary Size to Use When Measuring the Food Retail Environment Surrounding Schools	International Journal of Environmental Research and Public Health	Oceania	New Zealand	2009-2010	6971	0.51500000000000001	152	urban, rural	public	11-16 years	cross-sectional	unhealthy intake [eating snack-bar, fast food restaurant or café], weight [Akaike’s ]	self-reported (HBSC)	food retail(convenience store, fast food restaurants, coffee/donut shop)	GIS (ArcGis)	500, 750, 1000, 1500, 2000, 5000	no
2018	Shareck, M.; Lewis, D.; Smith, N. R.; Clary, C.; Cummins, S.	Associations between home and school neighbourhood food environments and adolescents' fast-food and sugar-sweetened beverage intakes: findings from the Olympic Regeneration in East London (ORiEL) Study	Public Health Nutrition	Europe	United Kingdom (England)	2014	3089	0.433	25	urban	not reported	13-15 years	cross-sectional	fast food intake, sugar-sweetened intake	self-reported	fast food, convenience store	GIS (Python)	800	no
2022	Smagge, B. A.; van der Velde, L. A.; Kiefte-de Jong, J. C.	The Food Environment Around Primary Schools in a Diverse Urban Area in the Netherlands: Linking Fast-Food Density and Proximity to Neighbourhood Disadvantage and Childhood Overweight Prevalence	Frontiers in Public Health	Europe	Netherlands	2015	270	not reported	135	urban	not reported	13-15 years	cross-sectional	overweight	self-reported , objective	fast food density (fast food restaurants, grillrooms & kebab store, take away restaurants)	GIS (QGIS)	400, 1000	no
2012	Stock, C.; Bloomfield, K.; Ejstrud, B.; Vinther-Larsen, M.; Meijer, M.; Gronbaek, M.; Grittner, U.	Are characteristics of the school district associated with active transportation to school in Danish adolescents?	European Journal of Public Health	Europe	Denmark	2005	10380	0.51	407	not reported	not reported	13-15 years	cross-sectional	ACS	self reported	cells with condominium buildings, land use, level of farming land use , natural environment,single houses,density of condominium buildings ,school district size , cells with traffic use	GIS , MapInfo	school district	no
2016	Svastisalee, C.; Pedersen, T. P.; Schipperijn, J.; Jorgensen, S. E.; Holstein, B. E.; Krolner, R.	Fast-food intake and perceived and objective measures of the local fast-food environment in adolescents	Public Health Nutrition	Europe	Denmark	2010	4642	0.49940000000000001	75	urban, rural	not reported	11-15 years	cross-sectional	fast food intake	self-reported (HBSC) , objective	perceived food outlets, food outlets	self-reported, GIS (ArcGis)	500	yes
2022	Torres, M. A.; Oh, H. W.; Lee, J.	The Built Environment and Children's Active Commuting to School: A Case Study of San Pedro De Macoris, the Dominican Republic	Land	Central America	Dominican Republic	not reported	566	0.251	20	urban	public, private	6-18 years	cross-sectional	ACS	self-reported	intersections,land use residential, land use industrial, abandoned buildings, bars, illegal parking	audit (IMI), GIS	400	no
2012	Van Hulst, Andraea; Barnett, Tracie A.; Gauvin, Lise; Daniel, Mark; Kestens, Yan; Bird, Madeleine; Gray-Donald, Katherine; Lambert, Marie	Associations Between Children's Diets and Features of Their Residential and School Neighbourhood Food Environments	CANADIAN JOURNAL OF PUBLIC HEALTH	North America	Canada	2005-2008	506	0.45500000000000002	296	urban	not reported	8-10 years	cross-sectional	fruits and vegetables intake [FVI], sugar sweetened beverage intake, snack intake, delivered/take-out food intake	self-repoted (QUALITY)	retail food environment , nearest supermarket, fast food restaurants, convenience store, food establishment density	GIS (ArcGis)	1000,3000	no
2015	Van Kann, D. H. H.; Kremers, S. P. J.; Gubbels, J. S.; Bartelink, N. H. M.; de Vries, S. I.; de Vries, N. K.; Jansen, M. W. J.	The Association Between the Physical Environment of Primary Schools and Active School Transport	Environment and Behavior	Europe	Netherlands	not reported	3438	not reported	19	urban, rural	not reported	6-18 years	cross-sectional	ACS	self-reported	function, safety, aesthetics (parks,litter destination, maintenance green space)	audit (ESATS)	400	no
2015	Williams, J.; Scarborough, P.; Townsend, N.; Matthews, A.; Burgoine, T.; Mumtaz, L.; Rayner, M.	Associations between Food Outlets around Schools and BMI among Primary Students in England: A Cross-Classified Multi-Level Analysis	PLOS ONE	Europe	United Kingdom (England)	2010-2011	16956	0.48299999999999998	268	urban, rural	public	4-5 years, 10-11 years	cross-sectional	BMI	objective(NCMP)	fast food outlets, food store	GIS (ArcGis)	800	yes
2020	Zeng, X. W.; Lowe, A. J.; Lodge, C. J.; Heinrich, J.; Roponen, M.; Jalava, P.; Guo, Y. M.; Hu, L. W.; Yang, B. Y.; Dharmage, S. C.; Dong, G. H.	Greenness surrounding schools is associated with lower risk of asthma in schoolchildren	Environment International	Asia	China	2012-2013	59754	0.49399999999999999	94	urban	public	10.3 ± 3.6	cross-sectional	asthma, wheeze	self-reported (SNEC)	greenness	Landsat TM images	1000	no
2020	Zhou, S.; Cheng, Y.; Cheng, L.; Wang, D.; Li, Q.; Liu, Z.; Wang, H. J.	Association between convenience stores near schools and obesity among school-aged children in Beijing, China	BMC Public Health	Asia	China	2016	2201	0.497	37	urban	not reported	9-10 years (grade 4)*	cross-sectional	obesity	objective (stadiometer, scale), self-reported	density of convenience store	GIS (ArcGis)	800	no

## Sheet: Glossary of acronyms
Acronym	Concept
ACS	Active commuting to and from (to/from) school
ASPEN	Assessment System for Population Exposure Nationwide
BEATS	Built Environment and Active Transport to School
BMI	Body Mass Index
Can-ALE	Intersection density, dwelling density, and points of interest
CATI	Computer-aided telephone interview
CHS	The Southern California Children’s Health Study
EAT	Eating and Activity in Teens
ESATS	Environmental Scan for Active Transport to School
ESSENS	Environmental determinantS of dietary BehaviorS among adolescENtS
FFQ	Block Kids 2004
fhc-q	Food, Health, and Choices questionnaire
FSR	Full-Service Restaurants
FVI	Fruits and vegetables intake
GIS	Geographic Information System
HBSC	Canadian Health Behavior in School-Aged Children Survey
HC	Healthy Choices
HEI	Healthy Eating Index
HHI	Herfindahl-hirschman index
IDEFICS	Identification and prevention of dietary- and lifestyle-induced health effects in children and infants
IMI	The Irvine Minnesota Inventory
MAPS	Microscale Audit Pedestrian Streetscapes MAPS-Global audit tool
MPA	Moderate Physical Activity
MVPA	Moderate to Vigorous Physical Activity
NAHSIT	Nutrition and Health Survey in Taiwan
NCMP	National Child Measurement Programme
NDVI	Normalized Difference Vegetation Index
NEXT	Next Generation Health Study
PA	Physical activity
PEDS	Pedestrian Environment Data Scan
PH	Physical Health
QUALITY	Quebec Adipose and Lifestyle Investigation in Youth
SACINA	Self-Administered Children and Infants Nutrition Assessment
SHAPES	School Health Action, Planning, and Evaluation System
SNBE	School Neighbourhood Built Environment
SNEC	Seven Northeast Cities Study
SOPA	Sports and other organized physical activities
SPAN	School Physical Activity and Nutrition
SPEEDY	Sport and Physical activity and Eating behaviour: Environmental determinants in Young people
T-COPPE	Texas Childhood Obesity Prevention Policy Evaluation
VPA	Vigorous Physical Activity
